# Supplementary material for: Combinatorial Network of Transcriptional and miRNA Regulation in Colorectal Cancer
Source: Int J Mol Sci. 2023 Mar 10;24(6):5356. doi: 10.3390/ijms24065356 (PMC10048903; doi:10.3390/ijms24065356)
Supplement: Supplementary file 1 [file ijms-24-05356-s001.zip]

Archive with 1 entries (1 files):
- ijms-2217708-supplementary.xlsx
