# Supplementary material for: Combinatorial Network of Transcriptional and miRNA Regulation in Colorectal Cancer
Source: Int J Mol Sci. 2023 Mar 10;24(6):5356. doi: 10.3390/ijms24065356 (PMC10048903; doi:10.3390/ijms24065356)
Supplement: Supplementary file 1 [file ijms-24-05356-s001.zip › ijms-2217708-supplementary.xlsx]

## Sheet: supplementary table 1
S.no	name	Degree	BetweennessCentrality
1	SRSF5	1	0
2	AKT1	1623	0.11499
3	MRC1	1	0
4	SLC16A3	1	0
5	HSPB6	1	0
6	APLNR	1	0
7	IP6K1	1	0
8	PACSIN1	1	0
9	TBC1D2	1	0
10	ALOX15	1	0
11	KANK1	1	0
12	LTB4R2	1	0
13	PACC1	1	0
14	RGS13	1	0
15	PIK3R1	583	0.0217905
16	TSHR	1	0
17	CDNF	1	0
18	PLEKHM3	1	0
19	MST1	1	0
20	STXBP2	1	0
21	ITPKB	1	0
22	CCDC124	1	0
23	HRAS	980	0.0480999
24	TBC1D10C	1	0
25	CHURC1-FNTB	1	0
26	MRPL36	1	0
27	JOSD2	1	0
28	RND2	2	0
29	CHRNA7	1	0
30	GET3	1	0
31	BBC3	60	0.00109867
32	SNRPE	1	0
33	OBSCN	1	0
34	RHOA	838	0.0632844
35	RIPOR2	1	0
36	MYL6B	1	0
37	DNAL1	1	0
38	KCTD13	1	0
39	FHDC1	1	0
40	MPDZ	1	0
41	PLEKHG5	1	0
42	FARP1	1	0
43	TRPC1	1	0
44	PRRC1	1	0
45	PAFAH1B2	1	0
46	SEPTIN2	1	0
47	RIPOR1	1	0
48	PPT1	1	0
49	DUSP14	1	0
50	MAPK9	236	0.00645392
51	APLN	1	0
52	TLR6	1	0
53	ACE2	2	0
54	SEMA4B	3	6.61e-06
55	DCC	115	0.00798995
56	RGMA	1	0
57	UNC5C	1	0
58	EPHA5	2	0
59	SEMA6B	2	0
60	MYO10	1	0
61	SEMA5B	3	6.61e-06
62	ROBO2	2	0
63	ZFP36L1	1	0
64	AMOTL1	1	0
65	SLC12A5	1	0
66	AGFG1	1	0
67	GIGYF2	1	0
68	ALDH7A1	2	0
69	ACTG2	1	0
70	GPSM2	1	0
71	UNC5D	1	0
72	ANAPC15	1	0
73	CDKN1A	366	0.0152266
74	MLIP	1	0
75	ANAPC16	1	0
76	ERH	1	0
77	CIZ1	1	0
78	ANAPC7	1	0
79	ZFPM2	1	0
80	USP25	1	0
81	MYL5	1	0
82	TUBA3C	1	0
83	RADIL	1	0
84	SEPTIN7	1	0
85	CBSL	1	0
86	CBS	1	0
87	CTSO	1	0
88	BCL2	163	0.00559805
89	CTSV	1	0
90	ROBO3	1	0
91	HRH1	1	0
92	ITGA4	1	0
93	PLEKHG6	1	0
94	RBAK	1	0
95	MYL3	1	0
96	CGA	1	0
97	AREG	214	0.0116874
98	FSHB	1	0
99	SPIRE1	1	0
100	MAPK8	453	0.0129042
101	JKAMP	1	0
102	PAQR5	1	0
103	AFF1	1	0
104	CDC23	2	0
105	MYLK3	1	0
106	AKAP5	1	0
107	CHI3L2	1	0
108	BAD	89	0.00244258
109	UBAP2L	1	0
110	SYNPO	1	0
111	SRPK2	1	0
112	DYNLL2	2	0
113	BCL2L11	265	0.00541856
114	SLC22A17	1	0
115	PACS2	1	0
116	NTNG2	1	0
117	EVL	1	0
118	PDCD10	2	1.05e-06
119	DNAJB11	1	0
120	GRB2	668	0.0402377
121	KIF26A	1	0
122	CD72	1	0
123	PRAG1	1	0
124	DENND2B	1	0
125	CD300LB	1	0
126	RNF225	1	0
127	TESPA1	1	0
128	PYCR1	1	0
129	SH2B2	2	0
130	GAPT	1	0
131	CLEC17A	1	0
132	GCSAM	1	0
133	TIGIT	1	0
134	PRR14	1	0
135	GAB3	1	0
136	GAREM2	1	0
137	PSTPIP2	1	0
138	PDZK1	2	0
139	SH3BP2	3	0
140	KIRREL3	1	0
141	SCIMP	1	0
142	SIRPA	2	0
143	LAX1	1	0
144	GAB4	1	0
145	DYNLL1	2	0
146	MAG	1	0
147	GPR55	2	0
148	OVOL3	1	0
149	AKT2	293	0.0082461
150	PDC	1	0
151	ARHGAP8	1	0
152	EPHA6	1	0
153	SRGAP3	1	0
154	CIDEC	1	0
155	NELFA	1	0
156	SEMA5A	3	6.61e-06
157	MTMR12	1	0
158	SOD3	1	0
159	TEC	1	0
160	DENND1C	1	0
161	ITPR2	1	0
162	ITSN1	1	0
163	ADAMTSL1	1	0
164	BPHL	1	0
165	ALOX15B	1	0
166	RHOBTB3	1	0
167	BCLAF3	1	0
168	APC2	71	0.00164468
169	TNFRSF4	1	0
170	IL1RAPL1	1	0
171	PODXL	1	0
172	HSPA14	1	0
173	PICK1	1	0
174	PIK3CD	262	0.00332047
175	CHD2	1	0
176	UBIAD1	1	0
177	NPPB	1	0
178	STXBP4	1	0
179	PRRC2A	1	0
180	MYLK2	1	0
181	TNFSF13B	2	0
182	LY6G6F	1	0
183	ZBTB12	1	0
184	PFKFB1	1	0
185	TMEM119	1	0
186	TGFBR1	257	0.00944849
187	ZNF169	1	0
188	IL34	1	0
189	FLRT3	1	0
190	HNRNPLL	1	0
191	STARD8	1	0
192	FUCA1	1	0
193	DMRT1	1	0
194	BAK1	92	0.00541833
195	MCUR1	1	0
196	RAB23	2	3.99e-06
197	TPD52L1	1	0
198	ZBTB9	1	0
199	ATF7IP	1	0
200	CDC26	1	0
201	THEMIS2	1	0
202	CXCR3	1	0
203	ZBTB43	1	0
204	VPS26A	1	0
205	PPA1	1	0
206	ADA	1	0
207	CTSA	1	0
208	ERI3	1	0
209	PLCL1	1	0
210	RALGDS	88	0.00315159
211	RASSF7	2	0
212	NLN	1	0
213	GRIP2	1	0
214	GBGT1	1	0
215	AGPAT2	1	0
216	POLR2B	1	0
217	JUN	966	0.0545676
218	TGOLN2	1	0
219	OXR1	1	0
220	STIM1	2	0
221	IRAK4	1	0
222	IL18R1	3	0
223	KANSL2	1	0
224	SLC18A3	1	0
225	MTF1	1	0
226	TADA2A	1	0
227	TAX1BP1	1	0
228	TLR5	2	0
229	NKRF	2	0
230	GTF3A	1	0
231	EIF2B1	1	0
232	NPDC1	1	0
233	GTF2A1	1	0
234	SPIB	1	0
235	NACA2	1	0
236	TIRAP	2	0
237	MAP3K12	1	0
238	ERG	1	0
239	NR1H3	2	0
240	MPZ	1	0
241	SLC25A19	1	0
242	EIF2S2	1	0
243	IRF2	1	0
244	DDC	1	0
245	AP3B2	1	0
246	HOOK2	1	0
247	COL16A1	1	0
248	GTF2F1	1	0
249	TAGLN3	1	0
250	NFIA	1	0
251	ITGB3BP	1	0
252	DCTN2	1	0
253	GADD45A	140	0.00403166
254	IGSF1	1	0
255	BEND6	1	0
256	SCD	1	0
257	NTNG1	1	0
258	GBF1	1	0
259	OPN1LW	1	0
260	SLC16A4	1	0
261	ME1	1	0
262	SYNCRIP	1	0
263	AMY1C	1	0
264	NRAS	513	0.0145592
265	ABCB5	1	0
266	GPR107	1	0
267	ZDHHC18	2	0
268	ZBTB48	1	0
269	SIPA1	2	0
270	LYPLA2	2	0
271	STK19	1	0
272	DHX36	1	0
273	CSDE1	2	2.14e-06
274	TSPAN2	1	0
275	HMGCS2	1	0
276	ZIC4	1	0
277	TCF7L2	287	0.0201218
278	TSPAN8	1	0
279	HMG20A	1	0
280	DGKB	2	0
281	VTI1A	1	0
282	NKX2-2	1	0
283	CAMK1D	1	0
284	RBP4	1	0
285	PBX3	1	0
286	THADA	1	0
287	ACSL1	1	0
288	BAZ2A	1	0
289	PDX1	1	0
290	G6PC2	1	0
291	GLIS3	1	0
292	KLF14	1	0
293	CAPN10	1	0
294	C2CD4B	1	0
295	MDH1B	1	0
296	EXOC3L2	1	0
297	EYA3	1	0
298	ADAMTS9	1	0
299	PRRX2	1	0
300	SLC30A8	1	0
301	SP6	1	0
302	EXT2	1	0
303	GIPR	1	0
304	HPSE	1	0
305	ADAM30	1	0
306	AGBL1	1	0
307	FTO	1	0
308	MDN1	1	0
309	EPHA7	1	0
310	PLEKHO1	2	0
311	TIAL1	1	0
312	CTSS	1	0
313	BNIPL	1	0
314	SEMA6C	3	6.61e-06
315	S100A5	1	0
316	NKX6-2	1	0
317	TPM3	1	0
318	HSF2	1	0
319	SEMA4A	3	6.61e-06
320	THEMIS	1	0
321	ARHGAP18	1	0
322	AIM2	1	0
323	SLAMF6	1	0
324	APOA2	1	0
325	DNM3	1	0
326	UTRN	1	0
327	RAB32	1	0
328	RHEX	1	0
329	CR1	1	0
330	HLX	1	0
331	TGFB2	196	0.0039119
332	GPR31	1	0
333	TRIM67	1	0
334	EGLN1	1	0
335	CDC42BPB	1	0
336	SNX6	1	0
337	SMOC1	1	0
338	ARHGEF10L	1	0
339	ARHGEF15	1	0
340	TLR1	2	0
341	VEPH1	1	0
342	MT-ND5	1	0
343	AMY2B	1	0
344	PPT2	1	0
345	MON2	1	0
346	MTOR	664	0.0382321
347	SMCR8	1	0
348	GPAT4	1	0
349	PRPF8	1	0
350	IPMK	1	0
351	ATP6V1F	1	0
352	DGKZ	2	0
353	LPIN3	1	0
354	GPHN	2	0
355	CASTOR2	1	0
356	TPCN1	2	0
357	PFKFB3	2	0
358	TIPRL	1	0
359	AMBRA1	2	0
360	PIM2	2	0
361	CALCOCO2	1	0
362	RPL23A	1	0
363	PRR5L	1	0
364	ZFYVE1	1	0
365	UBR4	1	0
366	ATG4B	2	0
367	VAPB	1	0
368	SZT2	1	0
369	ULK3	1	0
370	FBXO8	1	0
371	CASTOR1	1	0
372	ATP6V0E2	1	0
373	CMPK1	1	0
374	BRSK2	1	0
375	FKBP1B	1	0
376	ACACA	2	0
377	SCYL2	1	0
378	BSCL2	1	0
379	ITGB1BP1	1	0
380	CLIP3	2	0
381	CDC16	1	0
382	LHFPL5	1	0
383	KIRREL2	2	0
384	RBM23	1	0
385	GTF3C2	1	0
386	TCF20	1	0
387	MAPKBP1	3	0
388	MAPK10	214	0.00637541
389	NPPA	3	0
390	SH3BP5	4	9.2e-07
391	NUP210L	1	0
392	WDR62	4	0
393	STMN2	1	0
394	GRIA3	1	0
395	GPR146	1	0
396	CACNB4	2	0
397	ZDHHC13	2	0
398	BCL2L13	1	0
399	TMEM237	1	0
400	MYCBP2	2	0
401	NOVA1	2	1.17e-06
402	PDE3A	1	0
403	NREP	1	0
404	TGFBR2	230	0.00763918
405	RNF6	1	0
406	FBLN2	1	0
407	ADM	2	5.6e-07
408	LGALS8	2	0
409	FUT8	1	0
410	EIF3I	1	0
411	CCL20	1	0
412	GTPBP3	1	0
413	ARHGAP19	1	0
414	TOMM7	1	0
415	WTAP	1	0
416	TPM1	1	0
417	ST7L	1	0
418	SEMA4F	3	6.61e-06
419	NEGR1	1	0
420	ATP2B4	1	0
421	SSTR2	1	0
422	STRN3	1	0
423	GIP	1	0
424	ERGIC3	1	0
425	ANAPC11	1	0
426	IRF5	2	0
427	SFPQ	2	0
428	DOK3	1	0
429	LRBA	1	0
430	RAB4B	1	0
431	ZBTB14	1	0
432	SON	1	0
433	GTF3C1	1	0
434	MYL12B	2	0
435	RAC1	517	0.0193509
436	EPRS1	2	0
437	ABLIM2	2	0
438	PPP1R12B	2	0
439	ARHGAP4	3	0
440	SRGAP2	1	0
441	MYL6	2	0
442	LAMC3	1	0
443	KTN1	2	0
444	MCF2L	2	0
445	ARHGAP44	1	0
446	ARHGAP39	1	0
447	CACNA1A	2	0
448	ACKR1	1	0
449	EPHB6	2	0
450	ARHGAP24	3	0
451	ARHGAP22	2	0
452	WIPF1	2	0
453	TNFAIP8L2	2	2e-07
454	FICD	1	0
455	DSCAM	3	0
456	CCM2	3	0
457	PIR	2	0
458	LAMB2	1	0
459	DMD	3	0
460	LAMA2	1	0
461	ARAP1	5	2.219e-05
462	ARHGAP5	3	0
463	MYO9A	1	0
464	SH3PXD2A	2	0
465	PLS3	1	0
466	ART3	1	0
467	TNFRSF14	1	0
468	C2CD4A	1	0
469	OPHN1	2	0
470	SRGAP1	1	0
471	NET1	1	0
472	MYL4	1	0
473	ARHGAP12	2	0
474	CDC42BPG	2	0
475	IMPDH1	1	0
476	GLI4	1	0
477	GOPC	1	0
478	CTNNB1	1426	0.11618
479	PNMA8B	1	0
480	DACT3	1	0
481	CRB2	1	0
482	CTNNA2	3	7.13e-06
483	LORICRIN	1	0
484	PCDH11X	1	0
485	TNIK	3	0
486	MYO7A	1	0
487	MAML3	1	0
488	PSENEN	1	0
489	APH1A	1	0
490	CLDN2	1	0
491	LZTS2	1	0
492	CORO1C	1	0
493	QSOX2	1	0
494	ZIC2	2	0
495	FLOT2	1	0
496	ACD	1	0
497	PTPRM	1	0
498	FRMD5	1	0
499	SF1	1	0
500	XIRP2	1	0
501	VEZT	1	0
502	FLYWCH1	1	0
503	RNF4	2	0
504	MINK1	2	0
505	PROX1	3	9.5e-07
506	QSOX1	1	0
507	CTNNA3	1	0
508	CDK19	1	0
509	AMOT	3	0
510	DLG5	2	0
511	ARFGEF2	2	0
512	PCDH7	1	0
513	SOX21	1	0
514	PINX1	1	0
515	PTCH2	1	0
516	CIT	3	0
517	PSAT1	2	0
518	SH3BP4	1	0
519	NOTCH2NLR	1	0
520	MYO1H	1	0
521	CDHR5	1	0
522	SOX3	1	0
523	AJAP1	1	0
524	MAGI1	1	0
525	DYNC1I2	1	0
526	POU5F1B	2	0
527	CDON	1	0
528	MED23	1	0
529	CNTLN	1	0
530	UPRT	1	0
531	DYRK1A	2	0
532	RANBP1	1	0
533	CCDC88C	1	0
534	SOX6	1	0
535	AMOTL2	1	0
536	PKP4	2	0
537	RPSA	1	0
538	PRMT2	1	0
539	CLDN7	1	0
540	EIF6	1	0
541	CSNK2A3	1	0
542	NR5A2	1	0
543	PITX3	1	0
544	CRB1	1	0
545	ANP32B	1	0
546	UBTD1	1	0
547	AHI1	1	0
548	CBLL1	1	0
549	MGAT3	1	0
550	KIFC3	1	0
551	SOX5	1	0
552	NR0B1	1	0
553	NR5A1	3	0
554	PATJ	3	0
555	IFRD1	1	0
556	CROCC	1	0
557	MYO1B	1	0
558	AP1M1	1	0
559	ARHGAP21	2	0
560	NAA10	1	0
561	LZIC	1	0
562	RCAN3	1	0
563	AVP	1	0
564	WAC	1	0
565	BOC	1	0
566	GPC4	1	0
567	PARD3B	1	0
568	TJP3	1	0
569	CPEB2	1	0
570	CCN5	1	0
571	WDR13	2	0
572	LIMA1	2	0
573	GNA13	3	0
574	SAPCD1	1	0
575	GRIK2	2	0
576	RECK	2	0
577	WWC1	1	0
578	NEURL2	1	0
579	L1TD1	1	0
580	PRRC2C	1	0
581	XIRP1	1	0
582	B3GLCT	1	0
583	POU1F1	1	0
584	NKX2-3	1	0
585	ETV7	1	0
586	SOX18	1	0
587	DYNLT4	1	0
588	AGMO	1	0
589	ZNF423	1	0
590	SMAD4	505	0.0229561
591	TMPRSS6	1	0
592	FECH	1	0
593	NEK6	1	0
594	LMO4	2	1.26e-06
595	ZNF451	1	0
596	NKX3-2	1	0
597	TBX6	2	0
598	CHCHD2	1	0
599	HAMP	1	0
600	PIWIL2	1	0
601	HOPX	1	0
602	BICC1	1	0
603	SAMD1	1	0
604	ZNF521	1	0
605	THOC5	1	0
606	DDX39B	1	0
607	GGA1	1	0
608	TUBB4B	1	0
609	RBPJL	1	0
610	NEO1	2	0
611	MRPL20	1	0
612	ARHGEF3	3	0
613	GTF2F2	1	0
614	RASSF6	1	0
615	PPL	1	0
616	KLRG1	1	0
617	TCF7	184	0.00643904
618	GTF3C5	2	3.28e-06
619	GTF3C4	1	0
620	IKZF2	1	0
621	TMCO1	1	0
622	ZNF683	1	0
623	ZBTB7B	1	0
624	FBXO38	1	0
625	PTCRA	1	0
626	GTF3C6	1	0
627	ARHGEF10	1	0
628	RAP2C	3	1.18e-06
629	LMX1A	1	0
630	PKLR	1	0
631	MIOS	1	0
632	TSPAN18	1	0
633	ACSL4	1	0
634	TRIM2	1	0
635	RHD	1	0
636	ASCC1	1	0
637	ANAPC1	1	0
638	ATG101	1	0
639	ARHGAP6	3	0
640	BCL11A	1	0
641	ASAP3	1	0
642	NPHP3	1	0
643	RHOBTB1	2	0
644	MTDH	5	0
645	SKAP1	1	0
646	KPTN	3	0
647	RTN4	2	2.49e-06
648	PNPLA2	1	0
649	SARNP	1	0
650	NXN	1	0
651	AZIN1	1	0
652	UNC119	1	0
653	HJV	1	0
654	PNRC1	1	0
655	ARHGAP10	2	0
656	TUBA1B	1	0
657	SYNM	1	0
658	LARP1	1	0
659	GSTA1	2	0
660	FOXD2	1	0
661	RTN4RL2	1	0
662	CARMIL2	1	0
663	GRK1	1	0
664	RAX	1	0
665	TMPRSS11A	1	0
666	SLC36A2	1	0
667	PARVA	1	0
668	NEXN	1	0
669	BTLA	1	0
670	SHMT2	1	0
671	PTPN14	2	0
672	SMAD3	503	0.0191299
673	KLF17	1	0
674	YTHDF2	1	0
675	TDP2	1	0
676	LGALS7	1	0
677	MKX	1	0
678	SCN5A	2	0
679	ZNF398	1	0
680	IL33	3	1.21e-06
681	HEY2	1	0
682	PTPN9	1	0
683	CSMD1	1	0
684	SLC2A10	4	0
685	SKOR1	1	0
686	RBPMS	2	0
687	GSDMB	1	0
688	ZMIZ1	2	0
689	ORMDL3	1	0
690	ZNF165	1	0
691	MRTFB	2	0
692	DLX1	3	0
693	NUAK2	1	0
694	PTGDR2	1	0
695	ZSCAN22	1	0
696	SLIT3	3	1.201e-05
697	EPHB3	4	1.188e-05
698	TBX1	1	0
699	ENKUR	1	0
700	P2RX7	1	0
701	EIF3M	1	0
702	CASP9	276	0.00740828
703	BLID	1	0
704	TNFAIP8L1	1	0
705	SCAF11	1	0
706	NLRP1	2	0
707	OGFOD3	1	0
708	MEX3B	1	0
709	HAX1	2	0
710	S1PR5	2	0
711	FAM110C	1	0
712	FOXL1	1	0
713	TUBA3D	1	0
714	STK25	1	0
715	MICOS10	1	0
716	PLAG1	1	0
717	MYLPF	1	0
718	HADHB	1	0
719	SEMA6D	3	6.61e-06
720	BAZ1B	1	0
721	GSK3B	488	0.0216111
722	PPP3R2	2	3.8e-07
723	POLR1E	1	0
724	RCAN2	1	0
725	CABYR	1	0
726	APBB1	3	4.2e-07
727	NPAS2	1	0
728	KIF5C	4	8.5e-07
729	DPYSL4	1	0
730	NIN	1	0
731	POLR2K	2	0
732	TAF1A	1	0
733	TAF1D	1	0
734	FAM193B	1	0
735	NHLRC1	1	0
736	PPP1R2	1	0
737	POLR2E	2	0
738	POLR1H	1	0
739	PER3	1	0
740	GSKIP	1	0
741	POLR2H	2	0
742	KIF5A	7	2.34e-06
743	RPL7	1	0
744	EPB41L3	1	0
745	POLR1B	1	0
746	DDX21	2	0
747	NAP1L1	1	0
748	POLR2F	2	0
749	DISC1	4	0
750	MRTFA	4	0
751	RCAN1	1	0
752	POLR1G	1	0
753	POLR2L	2	0
754	PLEC	2	0
755	IFT88	1	0
756	CD6	1	0
757	MTG1	4	0
758	BCAT2	1	0
759	TSPYL5	1	0
760	FADS1	1	0
761	SLC16A8	1	0
762	CRMP1	2	0
763	IMPDH2	2	0
764	DIAPH2	1	0
765	WIPF2	2	0
766	MLXIPL	2	0
767	CTNNAL1	3	0
768	ARHGAP33	1	0
769	TMEM11	1	0
770	TCIM	1	0
771	PCK1	1	0
772	RAB43	1	0
773	TNS2	1	0
774	NUDC	1	0
775	EPSTI1	1	0
776	FMN2	2	0
777	SHMT1	1	0
778	TUBA3E	1	0
779	PLXND1	1	0
780	RNF152	1	0
781	PMAIP1	117	0.00129849
782	CLEC4M	1	0
783	HNRNPA0	1	0
784	SSH1	3	0
785	SWAP70	1	0
786	ZNF875	1	0
787	EXOSC4	1	0
788	DSCAML1	1	0
789	ANO5	1	0
790	ANAPC2	1	0
791	ALS2CL	1	0
792	LGALS7B	1	0
793	MLXIP	1	0
794	CAMKK2	2	7.1e-07
795	TLR8	1	0
796	CD7	1	0
797	HAVCR2	2	2.46e-06
798	C12orf66	1	0
799	CTSW	1	0
800	PROP1	1	0
801	AQP1	2	0
802	PNMA3	1	0
803	CASP3	766	0.0350688
804	STK26	1	0
805	DEDD	1	0
806	PANX2	1	0
807	NAIF1	2	0
808	PRF1	2	0
809	CIDEB	1	0
810	CIDEA	1	0
811	ACSL3	2	0
812	NMT1	1	0
813	TNFRSF1B	1	0
814	HAVCR1	1	0
815	KCNJ11	3	4.81e-06
816	FAF1	2	0
817	HSH2D	1	0
818	PARG	2	0
819	ARMT1	1	0
820	GSDME	2	0
821	ELANE	2	0
822	EIF4G2	2	0
823	PARP3	2	0
824	PTMA	2	0
825	NAIP	2	0
826	CAST	2	0
827	TNFAIP8	2	0
828	SLK	1	0
829	CRYAA2	1	0
830	GSTM4	1	0
831	KCNJ6	2	0
832	GAS2	1	0
833	NMT2	1	0
834	GAP43	4	0
835	TNNI3	2	0
836	PTBP2	2	0
837	PAWR	2	0
838	PRNP	4	3.91e-06
839	IL1F10	2	0
840	BEX3	1	0
841	ANXA11	1	0
842	ELAVL3	1	0
843	BAG3	5	4.99e-06
844	GSDMD	2	0
845	MAOB	1	0
846	ATG4D	1	0
847	STK24	3	0
848	SNX25	1	0
849	HSPA2	4	0
850	RHAG	2	0
851	GRIPAP1	2	8.5e-07
852	DBNL	1	0
853	PARP4	2	0
854	PDE5A	4	0
855	ELF5	1	0
856	MADD	1	0
857	CTSF	1	0
858	SLC16A11	1	0
859	AKIP1	1	0
860	XCR1	1	0
861	HSPA6	3	0
862	TBX5	1	0
863	SH3PXD2B	1	0
864	HCFC1	1	0
865	DPYSL2	3	0
866	LIME1	1	0
867	SH3RF3	1	0
868	OLR1	1	0
869	TLR10	2	0
870	CLOCK	1	0
871	PPP1R26	1	0
872	RPS6KB2	98	0.0069046
873	LCN8	1	0
874	TMEM134	1	0
875	MPP3	1	0
876	PITPNM1	2	5.99e-06
877	HNRNPF	2	0
878	LCN15	1	0
879	GPR37L1	1	0
880	RNF170	1	0
881	GPR152	1	0
882	ZNF778	1	0
883	RASL10B	1	0
884	CABP4	1	0
885	SLC25A27	1	0
886	CFAP157	1	0
887	CORO1B	1	0
888	ADGRA1	1	0
889	HNRNPDL	2	0
890	RGMB	1	0
891	PCSK1	2	0
892	TADA2B	1	0
893	MARCHF5	1	0
894	CYCS	619	0.0723426
895	MDH2	1	0
896	GPX6	2	0
897	SRXN1	1	0
898	FBXO25	1	0
899	HAO1	1	0
900	IMPA1	2	0
901	SDHD	2	0
902	PARL	1	0
903	UCP3	2	0
904	ACADM	1	0
905	BCAP31	2	0
906	CYB5R3	1	0
907	ATP5PB	1	0
908	PPP1R3G	1	0
909	ATP5PF	1	0
910	CLK1	1	0
911	WBP1L	1	0
912	CYC1	1	0
913	NDUFA13	1	0
914	UQCR11	1	0
915	PPARGC1B	2	0
916	MT-ND4	1	0
917	PPP1R15B	1	0
918	NDUFA8	1	0
919	GPX3	2	0
920	EIF5A	1	0
921	UQCRQ	1	0
922	STT3A	1	0
923	NDUFA6	1	0
924	ATP5MK	1	0
925	TSPO	2	0
926	UQCRHL	1	0
927	NFU1	2	0
928	TFB2M	1	0
929	HIGD1A	1	0
930	NDUFS8	1	0
931	SPNS1	1	0
932	SLC25A6	2	0
933	PDHA1	1	0
934	NDUFA12	2	0
935	GPX7	4	0
936	OPA1	1	0
937	INSIG1	2	0
938	HECTD2	1	0
939	TIMM23	1	0
940	UQCRH	1	0
941	MTCH1	1	0
942	NDUFS1	1	0
943	UACA	2	0
944	PMPCA	1	0
945	SUCLG1	2	0
946	ERO1A	2	0
947	SOX15	1	0
948	MIEF2	1	0
949	MARCHF2	1	0
950	TUFM	1	0
951	PDSS1	1	0
952	COX7C	1	0
953	ATP5F1A	1	0
954	MT-ATP6	1	0
955	APIP	2	0
956	BOK	8	0
957	COX18	1	0
958	COX6C	1	0
959	COX16	1	0
960	COX19	1	0
961	PPP1R3D	1	0
962	TES	1	0
963	NDUFA1	1	0
964	LDHB	2	0
965	NDUFA4L2	1	0
966	ATP5MC2	1	0
967	TIMM8A	1	0
968	ATP5F1C	1	0
969	MB	1	0
970	MCU	1	0
971	ETFDH	1	0
972	PPP4R1	1	0
973	SUOX	1	0
974	SLC25A5	3	1.079e-05
975	COQ8B	1	0
976	NDUFB6	1	0
977	NDOR1	1	0
978	YME1L1	1	0
979	CARD8	2	0
980	NDUFA5	1	0
981	OXA1L	1	0
982	GLRX2	1	0
983	PPP1R3B	1	0
984	FAH	1	0
985	UQCR10	1	0
986	NDUFS2	1	0
987	MAGED1	7	2.94e-06
988	COX7A2L	1	0
989	MT-CO1	1	0
990	ATP5MC1	1	0
991	COA6	1	0
992	COX6B2	1	0
993	CTDNEP1	1	0
994	COX4I2	3	0
995	CYB5R4	1	0
996	ISY1-RAB43	1	0
997	APOO	1	0
998	ACO1	1	0
999	ETFB	1	0
1000	TXNRD2	2	5.95e-06
1001	GPX8	4	0
1002	APOBEC3C	1	0
1003	OMA1	1	0
1004	UQCC1	1	0
1005	MT-ND2	2	2.41e-06
1006	UQCRB	1	0
1007	MT-CO3	1	0
1008	APOBEC3G	1	0
1009	RNASE1	1	0
1010	COX5A	1	0
1011	CS	1	0
1012	GALK1	1	0
1013	ETFA	1	0
1014	NDUFV2	1	0
1015	TNFRSF25	3	0
1016	CYP1A2	1	0
1017	PPP1R3E	1	0
1018	ATP5MGL	1	0
1019	NDUFC1	1	0
1020	COX14	1	0
1021	COX7A2	1	0
1022	HCCS	1	0
1023	PGK1	4	0
1024	GPX5	2	0
1025	NDUFA4	1	0
1026	TOX4	1	0
1027	SPNS2	1	0
1028	SURF1	1	0
1029	NDUFS5	1	0
1030	EIF5AL1	1	0
1031	CYB5R1	1	0
1032	MT-ND6	1	0
1033	TRAPPC11	1	0
1034	CYP2B6	1	0
1035	PPP1R10	1	0
1036	ZNF592	1	0
1037	COQ2	1	0
1038	ATPAF2	1	0
1039	APOBEC3F	1	0
1040	MIEF1	1	0
1041	HSPE1-MOB4	1	0
1042	NDUFAB1	1	0
1043	TAZ	1	0
1044	BCS1L	1	0
1045	CNEP1R1	1	0
1046	GALK2	1	0
1047	APOBEC3A	1	0
1048	CYB5B	1	0
1049	NDUFA3	1	0
1050	MLKL	3	0
1051	TIMM17A	1	0
1052	NDUFC2-KCTD14	1	0
1053	DLST	1	0
1054	COQ7	1	0
1055	ARNT2	1	0
1056	MLLT10	1	0
1057	MYL1	1	0
1058	P2RY12	1	0
1059	PDHB	1	0
1060	ETV5	2	1.59e-06
1061	SEMA4C	4	6.85e-06
1062	AVEN	3	0
1063	MRPL13	1	0
1064	CHRM1	1	0
1065	GPR37	1	0
1066	UQCRFS1	1	0
1067	GAD2	1	0
1068	FOS	635	0.0417088
1069	SLC4A4	1	0
1070	DBH	1	0
1071	DRD3	2	0
1072	STK40	1	0
1073	TNFRSF11A	2	0
1074	NFE2L1	5	0
1075	HOMER1	2	0
1076	HMOX2	3	0
1077	KDM2B	2	0
1078	PDYN	1	0
1079	ELAVL4	2	0
1080	GRIN3A	1	0
1081	GAD1	2	0
1082	MAFG	2	0
1083	CCK	1	0
1084	SLC17A8	1	0
1085	IL1R2	1	0
1086	HCRTR1	1	0
1087	DRD1	1	0
1088	HTR7	1	0
1089	HTR1A	1	0
1090	MIER1	1	0
1091	OSCAR	1	0
1092	GHRH	1	0
1093	TPH2	1	0
1094	KHSRP	2	0
1095	TMTC1	1	0
1096	MXI1	1	0
1097	CDHR1	1	0
1098	ADCYAP1	1	0
1099	EGR3	2	0
1100	CEL	1	0
1101	NPY	3	0
1102	NR4A3	3	0
1103	MAFF	2	0
1104	DEAF1	1	0
1105	KIAA0753	1	0
1106	TRAF7	3	0
1107	IER2	3	0
1108	GRM2	1	0
1109	NPS	1	0
1110	NRL	3	0
1111	EEF1D	1	0
1112	RLN3	1	0
1113	EGR4	1	0
1114	HTR2A	1	0
1115	SIM1	1	0
1116	LDB2	3	4.21e-06
1117	VIP	1	0
1118	GSTA2	2	0
1119	TJP2	6	0
1120	OXTR	1	0
1121	OPRM1	1	0
1122	RIC8B	1	0
1123	CRHR1	2	0
1124	CHAT	2	0
1125	VARS1	1	0
1126	CRHR2	1	0
1127	CALCA	2	0
1128	YY2	1	0
1129	CRYZ	2	0
1130	OPN4	1	0
1131	PYY	1	0
1132	GRM8	1	0
1133	ARC	1	0
1134	KISS1	1	0
1135	NFE2	2	0
1136	FLII	5	2.17e-06
1137	POR	3	0
1138	HTR1B	1	0
1139	ACP5	5	1.37e-06
1140	CD300C	2	0
1141	NFKBIZ	1	0
1142	SLAMF1	1	0
1143	ANTXR2	1	0
1144	ATP5ME	1	0
1145	PPP4R4	1	0
1146	HOMER2	1	0
1147	PCBP1	2	2.6e-07
1148	P2RY1	1	0
1149	RETREG1	1	0
1150	KREMEN2	1	0
1151	LDB3	2	0
1152	RAC3	314	0.0100637
1153	DUSP22	2	0
1154	SPECC1L	1	0
1155	PRICKLE4	1	0
1156	SMTNL1	1	0
1157	DPYSL3	3	9.8e-07
1158	PDLIM2	1	0
1159	MYO1A	1	0
1160	CDC42BPA	3	0
1161	MYO18B	1	0
1162	MICAL3	1	0
1163	SMTN	1	0
1164	ARHGEF25	3	0
1165	CARMIL1	1	0
1166	GABARAP	3	1.32e-06
1167	EHBP1L1	1	0
1168	PDLIM5	2	0
1169	COPS9	1	0
1170	ABCC8	1	0
1171	MZB1	2	0
1172	LUZP1	1	0
1173	TACR1	1	0
1174	TRH	1	0
1175	TACR3	1	0
1176	ACHE	4	0
1177	AFAP1L2	1	0
1178	SPRY3	1	0
1179	IL16	1	0
1180	PA2G4	1	0
1181	HOXC9	1	0
1182	APCDD1	1	0
1183	AXIN2	197	0.00467537
1184	GLUL	4	1.43e-06
1185	LGR6	2	0
1186	RSPO3	3	0
1187	ASCL2	2	0
1188	PRICKLE1	3	6.7e-07
1189	RLIM	1	0
1190	EDARADD	1	0
1191	LRG1	3	8.46e-06
1192	LRATD2	1	0
1193	CLEC7A	1	0
1194	PPP4R2	2	0
1195	MAP2K1	382	0.0109012
1196	TRIB1	2	0
1197	RUSC1	2	0
1198	RIBC2	1	0
1199	SFTPA2	1	0
1200	TNIP2	2	0
1201	PPP4R3A	1	0
1202	CCL19	1	0
1203	CREG1	1	0
1204	ADARB1	1	0
1205	TRAF3IP3	1	0
1206	NHLH1	1	0
1207	MFF	1	0
1208	SOX7	1	0
1209	PLAAT5	1	0
1210	POLR2G	1	0
1211	GSDMA	2	4.2e-07
1212	PTTG2	1	0
1213	BIRC5	344	0.0380253
1214	RANGAP1	1	0
1215	MED18	1	0
1216	SKA3	1	0
1217	RPL37A	1	0
1218	ARHGAP11A	2	1.496e-05
1219	H3-5	1	0
1220	TMC8	1	0
1221	CENPF	1	0
1222	INCENP	1	0
1223	CENPW	2	0
1224	POM121	2	1.869e-05
1225	FAM83D	2	1.428e-05
1226	TCF19	1	0
1227	NUP37	1	0
1228	HJURP	1	0
1229	KNL1	1	0
1230	DSN1	1	0
1231	KIF20B	1	0
1232	HASPIN	1	0
1233	POM121C	1	0
1234	PARPBP	1	0
1235	EVI5	1	0
1236	KLHL9	2	4.99e-06
1237	NUSAP1	1	0
1238	MED6	1	0
1239	CENPI	1	0
1240	FBXL7	1	0
1241	DTYMK	1	0
1242	CENPP	1	0
1243	NUP160	1	0
1244	CBX1	1	0
1245	ERCC6L	1	0
1246	HFE	2	4.76e-06
1247	NUP62	2	0
1248	CENPK	1	0
1249	NUP43	1	0
1250	SGO2	1	0
1251	RAE1	1	0
1252	ZWINT	1	0
1253	STIL	1	0
1254	NUP50	1	0
1255	AURKC	1	0
1256	SHCBP1	1	0
1257	MED22	1	0
1258	SPC24	1	0
1259	NUP188	1	0
1260	H3C13	1	0
1261	KIF4B	1	0
1262	CKAP2L	1	0
1263	KIF20A	3	1.496e-05
1264	NDC1	2	1.449e-05
1265	KIF15	1	0
1266	MED29	1	0
1267	KIF18B	1	0
1268	KIF4A	1	0
1269	LBR	1	0
1270	KIFC1	1	0
1271	SPAG5	1	0
1272	MED14	1	0
1273	MIS18BP1	1	0
1274	RAN	1	0
1275	NUP58	1	0
1276	SERTAD1	1	0
1277	CBX3	1	0
1278	CDCA2	1	0
1279	CENPN	1	0
1280	KIF14	3	2.704e-05
1281	NUP88	1	0
1282	PRC1	3	2.704e-05
1283	SEH1L	2	7.83e-06
1284	CDCA8	1	0
1285	GAS2L3	1	0
1286	CKAP2	1	0
1287	ATP5PD	1	0
1288	ZNF560	1	0
1289	IGFBP6	1	0
1290	LIN37	1	0
1291	TUBA1C	1	0
1292	LALBA	1	0
1293	ATP5MG	1	0
1294	NOD2	1	0
1295	PLIN1	1	0
1296	PPP1R16B	1	0
1297	MC4R	2	0
1298	IDH3A	1	0
1299	COX11	1	0
1300	AVPR1A	1	0
1301	NDUFB8	1	0
1302	VPS35	1	0
1303	JAM3	1	0
1304	TRIM9	1	0
1305	NGB	3	0
1306	LRR1	1	0
1307	CFL2	1	0
1308	NFIL3	3	3.58e-06
1309	UBAP1	1	0
1310	DCSTAMP	1	0
1311	MICALL2	1	0
1312	TMEM74	1	0
1313	MED30	1	0
1314	BMT2	1	0
1315	GALNT10	1	0
1316	RAPGEF6	3	0
1317	CARTPT	1	0
1318	NDUFS4	1	0
1319	WDR41	1	0
1320	F2RL2	1	0
1321	GRIA2	4	3.5e-07
1322	WDR82	1	0
1323	MELTF	1	0
1324	KLF15	1	0
1325	LZTFL1	1	0
1326	UCN	1	0
1327	CXCL3	1	0
1328	FABP1	1	0
1329	EIF5A2	1	0
1330	ARPC2	2	0
1331	IGFBP7	2	0
1332	CCKAR	1	0
1333	GNPDA2	1	0
1334	MERTK	1	0
1335	TRAPPC2	2	0
1336	TGFA	182	0.00899825
1337	LMAN2L	2	0
1338	GOLGA2	2	0
1339	SAR1B	2	0
1340	SEC31A	2	0
1341	RAB1A	3	3.67e-06
1342	PAX1	1	0
1343	TRAPPC3	2	0
1344	SEC22A	2	0
1345	SEC24A	2	0
1346	SEC23A	2	0
1347	CD59	2	0
1348	TRAPPC5	2	0
1349	TRPM8	1	0
1350	SEC22B	2	0
1351	SCFD1	2	0
1352	SEC24C	2	0
1353	RAB1B	2	0
1354	TRAPPC2L	2	0
1355	SEC23IP	2	0
1356	SEC16A	2	0
1357	ALMS1	1	0
1358	COL7A1	2	0
1359	F8	3	2.96e-06
1360	SATB2	1	0
1361	F5	2	0
1362	TRAPPC1	2	0
1363	GORASP1	3	2.96e-06
1364	SEC13	3	3.67e-06
1365	TRAPPC6B	2	0
1366	SEC16B	2	0
1367	MCFD2	2	0
1368	LMAN1L	2	0
1369	TMED10	3	1.82e-06
1370	USO1	3	2.96e-06
1371	LMAN2	2	0
1372	EN1	1	0
1373	NUP35	1	0
1374	LRATD1	1	0
1375	SPRTN	1	0
1376	NCSTN	2	0
1377	ARPC5	3	0
1378	DOCK6	2	0
1379	RHCE	1	0
1380	TPCN2	1	0
1381	STX5	2	0
1382	NCKIPSD	2	0
1383	MAP4K2	2	0
1384	NTN3	1	0
1385	SOX8	2	0
1386	WDR24	1	0
1387	TNFSF12	1	0
1388	TAMALIN	1	0
1389	HCRT	1	0
1390	VDAC3	5	5.38e-06
1391	BAX	140	0.00381207
1392	OCIAD1	1	0
1393	TOMM40L	3	0
1394	P3H3	3	0
1395	C8A	3	0
1396	MRPS12	1	0
1397	DMPK	1	0
1398	TSPAN33	3	0
1399	KCNA3	1	0
1400	PLEKHA7	4	1.598e-05
1401	GJB2	1	0
1402	C7	3	0
1403	MAP1A	5	0
1404	VDAC2	8	1.627e-05
1405	TMBIM6	3	0
1406	MOAP1	2	8.1e-07
1407	SH3GLB1	1	0
1408	HKDC1	2	2.07e-06
1409	C8B	3	0
1410	TOMM40	4	0
1411	MFN1	5	3.24e-06
1412	ACOX1	1	0
1413	ZNF382	1	0
1414	COX7A1	1	0
1415	POLR2J	1	0
1416	ATP5MF	2	0
1417	HK3	2	2.07e-06
1418	DBN1	1	0
1419	TMEM199	1	0
1420	AIRE	1	0
1421	TRAPPC10	2	0
1422	PDE9A	1	0
1423	TRIM62	1	0
1424	AGRP	3	0
1425	MED8	1	0
1426	UBR1	1	0
1427	IRX6	1	0
1428	NPTN	1	0
1429	ATP5PO	1	0
1430	ARHGAP17	2	0
1431	HTR6	1	0
1432	MSL2	1	0
1433	PIK3CB	352	0.00615858
1434	MYO3B	1	0
1435	DDR1	1	0
1436	SNX22	1	0
1437	DIRAS2	1	0
1438	NDUFV1	2	3.25e-06
1439	RHPN1	2	0
1440	WIPI2	1	0
1441	DPYSL5	1	0
1442	RIT2	3	0
1443	BRAF	181	0.00353517
1444	POLR1D	2	0
1445	NEFH	1	0
1446	LIPF	1	0
1447	NCOA4	2	0
1448	COQ5	1	0
1449	MAGEA9B	1	0
1450	APPL1	122	0.00961119
1451	TOM1	1	0
1452	LMTK2	1	0
1453	UNC5A	6	9.24e-06
1454	RUVBL2	4	1.504e-05
1455	VPS8	1	0
1456	PHETA1	1	0
1457	SNX15	2	0
1458	ARAP2	4	1.224e-05
1459	RAB24	1	0
1460	AK2	3	1.616e-05
1461	WDFY2	3	0
1462	CCZ1B	1	0
1463	WDR81	1	0
1464	GIPC1	3	5.83e-06
1465	GIPC2	1	0
1466	INPP5J	1	0
1467	MYO6	4	6.5e-06
1468	TOM1L2	1	0
1469	FCHO1	1	0
1470	RHEBL1	2	3.06e-06
1471	ADI1	1	0
1472	UBE2O	1	0
1473	MON1A	1	0
1474	DNAH12	1	0
1475	ANKFY1	1	0
1476	ADIPOR1	2	0
1477	ADIPOR2	2	0
1478	RGS19	1	0
1479	CCZ1	1	0
1480	FSHR	4	2.73e-06
1481	FCHO2	1	0
1482	HYDIN	1	0
1483	RAB5C	1	0
1484	FGD6	1	0
1485	HMGCR	2	0
1486	EXOG	1	0
1487	COX6A2	1	0
1488	ADAMTSL3	1	0
1489	KCNMA1	1	0
1490	PDIA4	2	0
1491	C1orf112	1	0
1492	NUP205	1	0
1493	ODF1	1	0
1494	CA2	2	0
1495	SKA1	1	0
1496	MYO5B	2	0
1497	ADAMTS1	1	0
1498	PDLIM3	3	7.59e-06
1499	ATP5MC3	1	0
1500	OLA1	1	0
1501	SH3RF1	6	1.02e-06
1502	PPP1R3A	2	0
1503	NEIL2	1	0
1504	TOMM70	1	0
1505	CEBPG	2	0
1506	JAZF1	2	4.21e-06
1507	GTF2E1	1	0
1508	SERPINB3	1	0
1509	ADGRF5	2	5.99e-06
1510	UXS1	1	0
1511	CENPH	1	0
1512	MED21	2	5.23e-06
1513	HHEX	3	0
1514	NIPBL	2	0
1515	CAMK4	1	0
1516	ATG10	1	0
1517	THAP11	1	0
1518	TCF7L1	114	0.00236422
1519	KLF8	1	0
1520	SART1	1	0
1521	ZNF467	1	0
1522	FBLIM1	2	0
1523	NAV2	1	0
1524	PBX2	2	2.7e-07
1525	MED13	2	0
1526	VPS72	1	0
1527	SPC25	1	0
1528	HSPB8	1	0
1529	NVL	1	0
1530	CENPU	1	0
1531	ASAP2	5	0
1532	SLC25A31	1	0
1533	CDC123	1	0
1534	MSGN1	1	0
1535	NDUFC2	1	0
1536	PLBD2	1	0
1537	DCP1B	1	0
1538	DENR	1	0
1539	SEC24D	2	0
1540	DLAT	1	0
1541	PPP1R1C	1	0
1542	CD226	2	1.869e-05
1543	ADRA2A	1	0
1544	TM7SF2	1	0
1545	OCSTAMP	1	0
1546	ZC3H12C	1	0
1547	SLC1A2	2	0
1548	PPRC1	2	0
1549	SIGMAR1	1	0
1550	NDUFB9	1	0
1551	CRH	1	0
1552	DLC1	3	3.6e-07
1553	HTR2C	1	0
1554	CDCA5	1	0
1555	ANKS1A	1	0
1556	EGFR	1276	0.0963947
1557	DEFB103A	1	0
1558	TSLP	2	0
1559	IFNA2	1	0
1560	PTPRT	2	0
1561	HHIP	1	0
1562	ROR1	3	0
1563	VAPA	1	0
1564	GLIPR2	1	0
1565	ATP6V1G1	2	0
1566	FCGR1B	2	0
1567	PTPRN2	2	0
1568	SLC34A2	1	0
1569	IL12A	1	0
1570	LRIG3	1	0
1571	ODF3L2	1	0
1572	CLTCL1	1	0
1573	IGF2BP2	3	0
1574	IFNA4	1	0
1575	CDCP1	2	0
1576	SEC24B	3	0
1577	CD151	1	0
1578	IL17D	1	0
1579	FOLR1	3	0
1580	LPAR3	7	1.58e-06
1581	MUC15	1	0
1582	HNRNPH1	1	0
1583	NUP93	2	0
1584	ATP6V0B	2	0
1585	CXCR1	2	0
1586	IFNA16	1	0
1587	SH2D3C	1	0
1588	ALDH1A3	1	0
1589	MAPK8IP2	5	1.33e-06
1590	IFNK	1	0
1591	EYS	1	0
1592	VTA1	1	0
1593	WFDC2	1	0
1594	ZP3	1	0
1595	FER	2	0
1596	SLA	1	0
1597	LIN7C	3	1.33e-06
1598	RAPH1	3	0
1599	IFNA6	1	0
1600	CSH1	1	0
1601	DRD2	4	0
1602	ALDH3A2	2	0
1603	VOPP1	1	0
1604	STX8	1	0
1605	SLPI	1	0
1606	AOX1	1	0
1607	DNAJB7	3	0
1608	SPINK1	1	0
1609	EML1	1	0
1610	CD46	1	0
1611	PALLD	3	0
1612	MT1X	2	0
1613	ESRRB	3	2.85e-06
1614	IFNW1	1	0
1615	EFNA3	1	0
1616	RNF41	1	0
1617	RAPSN	2	0
1618	ITSN2	2	0
1619	NIPSNAP2	1	0
1620	EFEMP1	3	0
1621	GP2	1	0
1622	COL4A2	1	0
1623	CLDN1	2	0
1624	CMTM8	1	0
1625	LAPTM4B	2	0
1626	GOLM1	2	0
1627	PNP	1	0
1628	CLDN4	3	0
1629	IL19	1	0
1630	LPAR1	8	1.58e-06
1631	CEMIP	2	0
1632	ATP6V1C1	2	0
1633	MT-CO2	4	5.75e-06
1634	NEU3	2	0
1635	DNAJA2	1	0
1636	ATP6V1B2	2	0
1637	ESRRG	1	0
1638	IFNA5	1	0
1639	HOXC10	1	0
1640	ATP6V0E1	2	0
1641	ATP6V0A4	1	0
1642	SH2B1	2	0
1643	TFF2	3	0
1644	NPC1L1	1	0
1645	GYPA	2	0
1646	ERVW-1	1	0
1647	CTF1	2	0
1648	BACE1	5	1.02e-06
1649	CAVIN1	1	0
1650	COX8A	2	0
1651	TRPV3	2	0
1652	RUBCN	2	0
1653	IFNA8	1	0
1654	B4GALT1	1	0
1655	LINGO1	2	0
1656	LRIG2	1	0
1657	CAMP	2	0
1658	MUC5B	1	0
1659	GPR39	1	0
1660	ATP6V0C	3	0
1661	PSCA	1	0
1662	ARMC8	2	0
1663	EFNA4	1	0
1664	RIOK1	1	0
1665	OFD1	1	0
1666	ATP6V1G3	2	0
1667	S100A7	2	0
1668	EFNA5	4	0
1669	SH3BGRL	1	0
1670	RGS4	1	0
1671	SH3GLB2	2	0
1672	TPO	1	0
1673	ATP6V1H	2	0
1674	TNFRSF19	4	8.2e-07
1675	BCAR3	1	0
1676	PTPRU	3	0
1677	GRIP1	1	0
1678	EPS8L3	1	0
1679	STAP2	1	0
1680	RCN2	1	0
1681	MTTP	1	0
1682	IL22	1	0
1683	RAB11FIP1	1	0
1684	GGA2	1	0
1685	LARGE1	1	0
1686	DOK6	1	0
1687	TMOD3	2	0
1688	GAS6	2	0
1689	ATP6V1G2	2	0
1690	NNMT	1	0
1691	KPNB1	5	1.93e-06
1692	SSTR5	1	0
1693	IL17RA	1	0
1694	RGS16	2	0
1695	HIP1	2	0
1696	SS18	1	0
1697	NINJ2	1	0
1698	ATP6V0A2	1	0
1699	SEC61G	1	0
1700	IFNA10	1	0
1701	CLDN3	2	0
1702	DEFB103B	1	0
1703	RAB31	2	0
1704	TLR7	3	0
1705	NRCAM	1	0
1706	RABEP1	2	0
1707	CD276	3	0
1708	IFNE	1	0
1709	EIF2B3	1	0
1710	PDPN	3	1.33e-06
1711	AKTIP	2	0
1712	SFTPD	2	0
1713	PITPNA	2	9.18e-06
1714	LIN7A	2	0
1715	CKAP4	1	0
1716	DCBLD2	1	0
1717	RHBDL1	1	0
1718	IFNL1	1	0
1719	UBASH3B	2	0
1720	MAP4K1	4	1.28e-06
1721	GPNMB	2	0
1722	IFNL2	1	0
1723	CD1D	1	0
1724	MTRNR2L5	1	0
1725	IL24	1	0
1726	ATOH1	2	0
1727	KRT6A	1	0
1728	LAMB3	2	0
1729	LAMA3	2	0
1730	EPB41	2	0
1731	LRRK1	3	0
1732	CHMP4A	1	0
1733	PLSCR1	1	0
1734	HP	1	0
1735	APBB2	3	0
1736	ATP6V1E2	2	0
1737	PKP3	2	0
1738	TOM1L1	2	0
1739	IFNA14	1	0
1740	ANGPT4	1	0
1741	SEPTIN14	1	0
1742	IFNA17	1	0
1743	CSPG4	1	0
1744	IFNA13	1	0
1745	IFNL3	1	0
1746	GPBAR1	1	0
1747	ADAM15	2	0
1748	ATP6AP1	1	0
1749	SPINK6	1	0
1750	LPAR2	6	8.4e-07
1751	ADRB1	3	0
1752	PHLDB1	1	0
1753	TNFRSF9	2	0
1754	IL20	1	0
1755	IFNA21	1	0
1756	NR1H4	5	0
1757	UBASH3A	1	0
1758	GGCT	2	0
1759	SLC22A3	1	0
1760	SCUBE3	1	0
1761	CDKAL1	1	0
1762	ARHGAP26	2	0
1763	GZMA	1	0
1764	CISD2	1	0
1765	DGKQ	1	0
1766	UCN2	1	0
1767	ISY1	1	0
1768	RNF7	1	0
1769	ATP6V1A	2	0
1770	RABL3	1	0
1771	ABHD10	1	0
1772	ACKR3	3	0
1773	NYAP2	1	0
1774	POLR2D	1	0
1775	TANK	1	0
1776	RALB	91	0.00460309
1777	BRAT1	1	0
1778	ZBP1	1	0
1779	IKBKE	1	0
1780	UVRAG	7	9.84e-06
1781	TMEM185B	1	0
1782	AZI2	1	0
1783	USP33	1	0
1784	TM9SF4	1	0
1785	ATP6V1C2	2	0
1786	CNIH3	2	0
1787	ACP1	2	0
1788	GOLPH3L	1	0
1789	CTSK	5	3.91e-06
1790	PRUNE1	2	0
1791	SH3BGRL3	1	0
1792	PGD	1	0
1793	ARHGEF19	2	0
1794	PTH2	1	0
1795	TM4SF5	1	0
1796	TIMM44	1	0
1797	ECSIT	1	0
1798	SLC6A3	3	0
1799	NTN5	1	0
1800	EMP3	1	0
1801	PFKL	1	0
1802	IGFBP4	1	0
1803	PNMT	1	0
1804	ZNF385A	1	0
1805	TP53	1817	0.198765
1806	DHX9	5	0
1807	ESRRA	4	0
1808	SDHB	6	0
1809	RUNX1T1	4	2.5e-07
1810	GRHL1	1	0
1811	RHNO1	1	0
1812	CYP1A1	2	0
1813	PLK4	2	0
1814	KMT2E	1	0
1815	APOBEC3B	2	0
1816	L3MBTL1	1	0
1817	MAGEC2	1	0
1818	PHC1	2	0
1819	TRIM27	2	0
1820	FBXO22	1	0
1821	TRIM71	1	0
1822	POU4F2	1	0
1823	ENDOG	9	0
1824	TMEM219	1	0
1825	TRIM59	1	0
1826	PDCD5	1	0
1827	USP42	1	0
1828	KAT6B	1	0
1829	DNAJA1	2	0
1830	GATAD2B	2	0
1831	ATP2C1	3	0
1832	CREBZF	1	0
1833	PTPN22	3	0
1834	TRIM8	1	0
1835	AATF	1	0
1836	CENPA	2	0
1837	SERPINH1	1	0
1838	UBR5	3	0
1839	ABRAXAS2	1	0
1840	TP53RK	1	0
1841	H1-5	1	0
1842	CHRNA3	1	0
1843	MTA3	3	0
1844	CBX4	2	0
1845	CCDC8	2	0
1846	CDC14A	1	0
1847	ETHE1	1	0
1848	LMO3	1	0
1849	BACH1	1	0
1850	NFIX	3	0
1851	ARMC10	1	0
1852	CASP10	10	1.318e-05
1853	JMY	1	0
1854	MTA1	2	0
1855	PBK	3	2.64e-06
1856	NR2E1	2	0
1857	WRAP53	1	0
1858	ZNF148	1	0
1859	SRPK1	2	0
1860	GPX4	5	0
1861	CYP2E1	6	0
1862	RABGGTB	1	0
1863	DDX1	1	0
1864	CBR1	1	0
1865	NFYA	5	0
1866	UBE4B	1	0
1867	MC1R	4	0
1868	CYP1B1	2	0
1869	EAF2	1	0
1870	DEPDC1	2	0
1871	SENP1	1	0
1872	AIFM2	1	0
1873	HNF1B	4	0
1874	TP53AIP1	4	0
1875	ECD	1	0
1876	ATP2A1	1	0
1877	MAP1B	5	3.646e-05
1878	TRADD	10	2.95e-06
1879	CYP3A4	5	0
1880	IGF2BP1	2	0
1881	ANKRD11	1	0
1882	BID	15	2.588e-05
1883	RNF8	1	0
1884	BCL2L12	3	1.77e-06
1885	PARVB	2	0
1886	SF3B2	2	0
1887	PSEN1	14	7.614e-05
1888	SET	3	3.96e-06
1889	RFFL	1	0
1890	SP100	1	0
1891	S100A11	2	0
1892	ANXA4	4	0
1893	RAD9B	1	0
1894	TSPYL2	1	0
1895	NSD3	1	0
1896	PARN	1	0
1897	UBE2E1	2	0
1898	PADI4	1	0
1899	TK1	3	0
1900	NCOA2	8	0
1901	PRAM1	1	0
1902	NOS1AP	1	0
1903	ZBTB7A	2	0
1904	UCHL1	4	0
1905	RING1	2	0
1906	AIFM1	9	0
1907	FUBP1	1	0
1908	PLEKHF1	1	0
1909	PINK1	5	0
1910	BMX	3	0
1911	NLRC4	2	0
1912	ING1	3	0
1913	CA9	6	0
1914	RPL26	2	0
1915	TRIM29	2	0
1916	DDX20	1	0
1917	TUBB2A	2	0
1918	PEG3	1	0
1919	RPL11	1	0
1920	BIRC6	4	0
1921	TP53INP1	3	0
1922	S100A6	1	0
1923	TAF2	1	0
1924	POU4F1	3	5.21e-06
1925	ZNF420	1	0
1926	TNFRSF10D	4	0
1927	RPRM	3	0
1928	ZCCHC10	1	0
1929	RRAD	2	0
1930	CHCHD4	2	0
1931	SSBP1	2	0
1932	SMG7	1	0
1933	FH	2	0
1934	ATP2A2	3	0
1935	GBA	1	0
1936	KLF9	2	0
1937	DFFA	4	0
1938	ANXA7	4	0
1939	HINFP	1	0
1940	SMN2	1	0
1941	GLS2	1	0
1942	DDX3X	4	2.8e-07
1943	SLCO2A1	1	0
1944	RPLP0	2	0
1945	OBSL1	2	0
1946	DCK	1	0
1947	MYBBP1A	2	0
1948	HIPK3	2	0
1949	AEN	1	0
1950	CASP2	13	4.302e-05
1951	NOL8	1	0
1952	TAF7	1	0
1953	RPS10	1	0
1954	CCT2	1	0
1955	RPS19BP1	1	0
1956	CSNK1G3	1	0
1957	ATN1	2	0
1958	PRDX2	3	0
1959	GPS2	1	0
1960	S100A14	1	0
1961	TYMP	2	0
1962	KMT2A	4	0
1963	PPP1R14A	3	3.04e-06
1964	DACH1	3	0
1965	KDM5B	2	0
1966	NUMA1	2	0
1967	GPX1	5	0
1968	ANXA6	6	0
1969	DFFB	5	0
1970	NFKBIB	5	0
1971	HTATIP2	1	0
1972	BCL2L14	3	0
1973	MAGEA1	1	0
1974	PTTG1IP	1	0
1975	SP3	5	0
1976	RBM10	3	0
1977	TUBB	4	0
1978	EHMT1	1	0
1979	NEURL4	1	0
1980	NUP98	2	0
1981	PHF6	3	0
1982	OGA	2	0
1983	RABGGTA	1	0
1984	TP53BP2	8	2.448e-05
1985	PTH1R	2	0
1986	CGREF1	1	0
1987	UBN1	1	0
1988	CHD4	2	0
1989	KDM4D	1	0
1990	NUB1	1	0
1991	H1-2	2	0
1992	PRKAG3	2	0
1993	G6PD	4	0
1994	GABRA6	2	0
1995	TAF9B	1	0
1996	CASP4	6	2.95e-06
1997	MPC2	1	0
1998	SIK1	2	0
1999	NDRG2	2	0
[truncated: 4,557 more rows]
